# Supplementary material for: Electromyography of Extrinsic and Intrinsic Ear Muscles in Healthy Probands and Patients with Unilateral Postparalytic Facial Synkinesis
Source: Diagnostics (Basel). 2022 Jan 5;12(1):121. doi: 10.3390/diagnostics12010121 (PMC8775077; doi:10.3390/diagnostics12010121)
Supplement: Supplementary file 1 [file diagnostics-12-00121-s001.zip]

Archive with 1 entries (1 files):
- diagnostics-1517827-supplementary.pdf
